# Supplementary material for: Mapping the Scientific Research on Nutrition and Mental Health: A Bibliometric Analysis
Source: Nutrients. 2025 Jan 22;17(3):399. doi: 10.3390/nu17030399 (PMC11819674; doi:10.3390/nu17030399)
Supplement: Supplementary file 1 [file nutrients-17-00399-s001.zip]

Archive with 1 entries (1 files):
- nutrients-3413114-supplementary.pdf
